# Supplementary material for: Light-Driven Linear Inchworm Motor Based on Liquid Crystal Elastomer Actuators Fabricated with Rubbing Overwriting
Source: Materials (Basel). 2021 Nov 6;14(21):6688. doi: 10.3390/ma14216688 (PMC8587320; doi:10.3390/ma14216688)
Supplement: Supplementary file 1 [file materials-14-06688-s001.zip]

Archive with 4 entries (4 files):
- Movie 4.mp4
- Movie 1.mp4
- Movie 2.mp4
- Movie 3.mp4
